# Supplementary material for: Texture and Friction Classification: Optical TacTip vs. Vibrational Piezoeletric and Accelerometer Tactile Sensors
Source: Sensors (Basel). 2025 Aug 11;25(16):4971. doi: 10.3390/s25164971 (PMC12390442; doi:10.3390/s25164971)
Supplement: Supplementary file 1 [file sensors-25-04971-s001.zip]

Archive with 1 entries (1 files):
- sensors-3760215-supplementary.pdf
